# Supplementary material for: Overexpression of VvASMT1 from grapevine enhanced salt and osmotic stress tolerance in Nicotiana benthamiana
Source: PLoS One. 2022 Jun 16;17(6):e0269028. doi: 10.1371/journal.pone.0269028 (PMC9202941; doi:10.1371/journal.pone.0269028)
Supplement: S1 Data — (ZIP) [file pone.0269028.s002.zip]

Archive with 10 entries (9 files):
- ╘¡╩╝╩2╛▌/
- ╘¡╩╝╩2╛▌/ASMT actin1╢¿┴┐.xlsx
- ╘¡╩╝╩2╛▌/ASMT╢¿┴┐ú¿╥╤╫÷ú⌐2.xlsx
- ╘¡╩╝╩2╛▌/PlantCARE_32120__plantCARE.tar.gz
- ╘¡╩╝╩2╛▌/VvASMT╫¬╗∙╥≥╤╠▓▌╧α╣╪▓Γ╢¿1.xls
- ╘¡╩╝╩2╛▌/asmt╞⌠.SEQ
- ╘¡╩╝╩2╛▌/╞⌠╢»╫╙╖╓╬÷.docx
- ╘¡╩╝╩2╛▌/╤╠▓▌┐╣╤⌡╗»╗∙╥≥.xlsx
- ╘¡╩╝╩2╛▌/├╚╖ó.xlsx
- ╘¡╩╝╩2╛▌/├╚╖ó2.xlsx
