# Supplementary material for: Overexpression of VvASMT1 from grapevine enhanced salt and osmotic stress tolerance in Nicotiana benthamiana
Source: PLoS One. 2022 Jun 16;17(6):e0269028. doi: 10.1371/journal.pone.0269028 (PMC9202941; doi:10.1371/journal.pone.0269028)
Supplement: S1 Data — (ZIP) [file pone.0269028.s002.zip › ╘¡╩╝╩2╛▌/ASMT actin1╢¿┴┐.xlsx]

## Sheet: Sheet1
NaCl		0.51258				甘露醇		0.820441				NaCl		0.377697				甘露醇		0.813059
内参为actin 7	0	1	0.48742	d		actin1 为内参	0	1	0.179559	c		actin1 为内参	0	1	0.622303			actin7 为内参	0	1	0.186941	c
		1.48742						1.17956						1.6223		c				1.18694
		1.49554						0.707682						1.31145						1.10663
	1	1.68004	0.184499	cd			1	1.1387	0.431022	bc			1	1.38538	0.0739276	c			1	1.19122	0.0845932	c
		1.86454						1.56973						1.4593						1.27582
		2.13222						1.20031						1.81891						1.39322
	2	2.35075	0.218537	c			2	1.50553	0.305216	b			2	1.88714	0.0682369	c			2	1.75931	0.366096	b
		2.56929						1.81074						1.95538						2.12541
		5.17181						2.6674						2.87622						3.2263
	4	5.87425	0.702442	ab			4	2.74375	0.0763556	a			4	4.26026	1.38403	b			4	3.34715	0.120851	a
		6.5767						2.82011						5.64429						3.468
		6.21323						0.742404						5.44683						1.43308
	6	6.68839	0.475156	a			6	0.809412	0.0670082	c			6	6.91443	1.4676	a			6	1.8184	0.385318	b
		7.16354						0.87642						8.38203						2.20371
		5.44407						0.195127						3.0176						0.340492
	8	5.82656	0.382493	b			8	0.25034	0.0552138	d			8	4.24033	1.22273	b			8	0.432234	0.0917422	d
		6.20906						0.305554						5.46306						0.523976
		1.33863						0.156147						0.993976						0.179798
	12	1.44844	0.109808	d			12	0.219868	0.0637209	d			12	1.03829	0.0443163	c			12	0.266317	0.0865186	d
		1.55825						0.283589						1.08261						0.352835
