# Supplementary material for: Overexpression of VvASMT1 from grapevine enhanced salt and osmotic stress tolerance in Nicotiana benthamiana
Source: PLoS One. 2022 Jun 16;17(6):e0269028. doi: 10.1371/journal.pone.0269028 (PMC9202941; doi:10.1371/journal.pone.0269028)
Supplement: S1 Data — (ZIP) [file pone.0269028.s002.zip › ╘¡╩╝╩2╛▌/ASMT╢¿┴┐ú¿╥╤╫÷ú⌐2.xlsx]

## Sheet: Sheet1
4℃		h			和	差
	e	0	1	0.226542	1.22654	0.773458
	d	1	2.28315	0.402527	2.68568	1.88062								注：A17葡萄
	e	2	1.15052	0.255837	1.40636	0.894684
	c	4	3.48908	1.01427	4.50335	2.4748
	e	6	0.62916	0.0299451	0.659105	0.599215
	a	8	6.9275	0.562991	7.4905	6.36451
	b	12	4.83462	0.0918304	4.92645	4.74279
44℃		h
	e	0	1	0.160708	1.16071	0.839292
	b	1	3.404	0.278507	3.68251	3.12549
	a	2	5.35952	0.0592914	5.41881	5.30023
	f	4	0.529841	0.020173	0.550014	0.509668
	c	6	2.33934	0.106984	2.44632	2.23235
	d	8	1.76762	0.0783734	1.84599	1.68924
	ef	12	0.840756	0.10221	0.942966	0.738546
甘露醇		h
200mM	c d	0	1	0.431762	1.43176	0.568238
	b	1	1.56046	0.232691	1.79315	1.32777
	a	2	2.43585	0.150763	2.58661	2.28508
	b	4	1.61112	0.307963	1.91909	1.30316
	c d	8	0.964618	0.385721	1.35034	0.578898
	bc	10	1.15132	0.227921	1.37924	0.923395
	d	12	0.560771	0.179519	0.74029	0.381252
	bc	24	1.39266	0.204636	1.59729	1.18802
H2O2		h
0.5mM		0	1	0.320683	1.32068	0.679317
		0.25	1.18576	0.242876	1.42863	0.942881
		0.5	1.28525	0.273188	1.55844	1.01207
		1	0.763179	0.574278	1.33746	0.188901
		3	1.50294	0.0587244	1.56166	1.44421
		4	2.34171	0.336245	2.67795	2.00546
		6	3.80771	0.284564	4.09228	3.52315
NaCl		h
200mM	e	0	1	0.0514801	1.05148	0.94852
	d	2	1.27653	0.14959	1.42612	1.12694
	a	4	3.21459	0.1232	3.33779	3.09139
	c	6	1.5168	0.128107	1.64491	1.38869
	cd	8	1.46448	0.0760357	1.54052	1.38845
	f	10	0.639257	0.150382	0.789639	0.488875
	cd	12	1.36179	0.0215309	1.38332	1.34026
	b	24	1.84191	0.087	1.92891	1.75491
GA3		h
500μM	c	0	1	0.0633304	1.06333	0.93667
	e	1	0.406746	0.00877911	0.415525	0.397967
	a	2	1.60175	0.0305513	1.6323	1.5712
	c	4	1.00592	0.0384376	1.04436	0.967484
	b	6	1.49941	0.0298927	1.52931	1.46952
	c	8	1.00117	0.102806	1.10397	0.898363
	d	12	0.58479	0.0314008	0.616191	0.553389
SA		h
2mM	c	0	1	0.124041	1.12404	0.875959
	b	1	1.8494	0.114051	1.96345	1.73535
	c	2	0.674748	0.0787694	0.753517	0.595978
	c	4	0.78627	0.137001	0.923271	0.649269
	b	6	1.8962	0.0761422	1.97234	1.82006
	a	8	2.91741	0.178955	3.09637	2.73846
	b	12	2.01903	0.396007	2.41504	1.62302
Me-JA		h
100μM	de	0	1	0.426768	1.42677	0.573232
	e	1	0.744874	0.136294	0.881168	0.60858
	a	2	2.31071	0.108075	2.41878	2.20263
	a	4	2.46587	0.166169	2.63204	2.2997
	ab	6	2.12627	0.275047	2.40132	1.85122
	bc	8	1.67935	0.363621	2.04297	1.31573
	cd	12	1.29902	0.156317	1.45534	1.1427
ABA		h
100μM	cd	0	1	0.0678846	1.06788	0.932115
	a	1	2.0293	0.043974	2.07327	1.98533
	de	2	0.875749	0.236351	1.1121	0.639398
	c	4	1.07432	0.0535558	1.12787	1.02076
	ef	6	0.714906	0.00910581	0.724011	0.7058
	b	8	1.49874	0.0811159	1.57986	1.41763
	f	12	0.600671	0.0171178	0.617789	0.583553
NAA		h
20μM	c	0	1	0.0544433	1.05444	0.945557
	b	1	1.38452	0.151312	1.53583	1.23321
	a	2	3.4276	0.384339	3.81194	3.04326
	c	4	0.920397	0.042236	0.962633	0.878161
	b	6	1.64821	0.225313	1.87352	1.4229
	b	8	1.82803	0.468787	2.29682	1.35925
	bc	12	1.36146	0.0947012	1.45616	1.26676
不同组织	Different tissue sites
b	老叶	Old leaf	1	0.0484483	1.04845	0.951552
a	幼叶	Young leaf	5.68779	0.432276	6.12007	5.25552
bc	茎	Stem	0.676313	0.0345836	0.710897	0.641729
c	叶柄	Petiole	0.590977	0.0328524	0.623829	0.558124
d	根	Root	0.166839	0.0096343	0.176473	0.157204
6-BA		h
20μM	b	0	1	0.131162	1.13116	0.868838
	a	1	1.3311	0.131566	1.46267	1.19954
	b	2	0.946346	0.246861	1.19321	0.699486
	c	4	0.512616	0.118608	0.631224	0.394009
	d	6	0.0976577	0.0703878	0.168046	0.02727
	c	8	0.579139	0.0561349	0.635273	0.523004
	cd	12	0.314333	0.209142	0.523475	0.105191
ET		h
5mM	b	0	1	0.0900555	1.09006	0.909944
	bc	1	0.913434	0.0981504	1.01158	0.815283
	a	2	3.29138	0.141094	3.43247	3.15029
	c	4	0.834089	0.00858755	0.842677	0.825502
	cd	6	0.910008	0.0277304	0.937738	0.882277
	b	8	0.637418	0.113272	0.750689	0.524146
	d	12	0.506556	0.0262492	0.532805	0.480306
H2O2
	d	0	1	0.177209	1.17721	0.822791
	de	0.5	0.74162	0.199984	0.941603	0.541636
	a	1	5.00589	0.515847	5.52174	4.49005
	c	2	1.60223	0.256189	1.85842	1.34604
	ef	4	0.555178	0.0189369	0.574115	0.536241
	f	6	0.281956	0.020556	0.302512	0.2614
	b	8	2.2794	0.1903	2.4697	2.0891
	bc	12	1.93888	0.186976	2.12586	1.75191
	WT	1
	OE1	600
	OE2	720
	OE3	592
	Root	Leaf
WT	0.14436	0.2359	0.011547	0.017735
OE1	0.26673	0.4893	0.0132288	0.0376262
OE2	0.33878	0.5457	0.0188675	0.0291005
OE3	0.19468	0.4328	0.017735	0.0244338

## Sheet: Sheet2
4度	1	0.773458		44度	1	0.839292		甘露醇100nM	1	0.568238		NaCl	1	0.94852		GA3	1	0.93667		SA	1	0.875959		Me-JA	1	0.573232		ABA	1	0.932115		NAA	1	0.945557		不同组织	1	0.951552		6-BA	1	0.868838		ET	1	0.909944		H2O2	1
	1	1			1	1			1	1		200mM	1	1		500μM	1	1		2mM	1	1		100μM	1	1		100μM	1	1		20μM	1	1			1	1		20μM	1	1		5mM	1	1			1
	1	1.22654			1	1.16071			1	1.43176			1	1.05148			1	1.06333			1	1.12404			1	1.42677			1	1.06788			1	1.05444			1	1.04845			1	1.13116			1	1.09006			1
	2	1.88062			2	3.12549			2	1.32777			2	1.12694			2	0.397967			2	1.73535			2	0.60858			2	1.98533			2	1.23321			2	5.25552			2	1.19954			2	0.815283			2
	2	2.28315			2	3.404			2	1.56046			2	1.27653			2	0.406746			2	1.8494			2	0.744874			2	2.0293			2	1.38452			2	5.68779			2	1.3311			2	0.913434			2
	2	2.68568			2	3.68251			2	1.79315			2	1.42612			2	0.415525			2	1.96345			2	0.881168			2	2.07327			2	1.53583			2	6.12007			2	1.46267			2	1.01158			2
	3	0.894684			3	5.30023			3	2.28508			3	3.09139			3	1.5712			3	0.595978			3	2.20263			3	0.639398			3	3.04326			3	0.641729			3	0.699486			3	3.15029			3
	3	1.15052			3	5.35952			3	2.43585			3	3.21459			3	1.60175			3	0.674748			3	2.31071			3	0.875749			3	3.4276			3	0.676313			3	0.946346			3	3.29138			3
	3	1.40636			3	5.41881			3	2.58661			3	3.33779			3	1.6323			3	0.753517			3	2.41878			3	1.1121			3	3.81194			3	0.710897			3	1.19321			3	3.43247			3
	4	2.4748			4	0.509668			4	1.30316			4	1.38869			4	0.967484			4	0.649269			4	2.2997			4	1.02076			4	0.878161			4	0.558124			4	0.394009			4	0.825502			4
	4	3.48908			4	0.529841			4	1.61112			4	1.5168			4	1.00592			4	0.78627			4	2.46587			4	1.07432			4	0.920397			4	0.590977			4	0.512616			4	0.834089			4
	4	4.50335			4	0.550014			4	1.91909			4	1.64491			4	1.04436			4	0.923271			4	2.63204			4	1.12787			4	0.962633			4	0.623829			4	0.631224			4	0.842677			4
	5	0.599215			5	2.23235			5	0.578898			5	1.38845			5	1.46952			5	1.82006			5	1.85122			5	0.7058			5	1.4229			5	0.157204			5	0.02727			5	0.882277			5
	5	0.62916			5	2.33934			5	0.964618			5	1.46448			5	1.49941			5	1.8962			5	2.12627			5	0.714906			5	1.64821			5	0.166839			5	0.0976577			5	0.910008			5
	5	0.659105			5	2.44632			5	1.35034			5	1.54052			5	1.52931			5	1.97234			5	2.40132			5	0.724011			5	1.87352			5	0.176473			5	0.168046			5	0.937738			5
	6	6.36451			6	1.68924			6	0.923395			6	0.488875			6	0.898363			6	2.73846			6	1.31573			6	1.41763			6	1.35925							6	0.523004			6	0.524146			6
	6	6.9275			6	1.76762			6	1.15132			6	0.639257			6	1.00117			6	2.91741			6	1.67935			6	1.49874			6	1.82803							6	0.579139			6	0.637418			6
	6	7.4905			6	0.942966			6	1.37924			6	0.789639			6	1.10397			6	3.09637			6	2.04297			6	1.57986			6	2.29682							6	0.635273			6	0.750689			6
	7	4.74279			7	0.738546			7	0.381252			7	1.34026			7	0.553389			7	1.62302			7	1.1427			7	0.583553			7	1.26676							7	0.105191			7	0.480306			7
	7	4.83462			7	0.840756			7	0.560771			7	1.36179			7	0.58479			7	2.01903			7	1.29902			7	0.600671			7	1.36146							7	0.314333			7	0.506556			7
	7	4.92645			7	0.942966			7	0.74029			7	1.38332			7	0.616191			7	2.41504			7	1.45534			7	0.617789			7	1.45616							7	0.523475			7	0.532805			7
									8	1.18802			8	1.75491			8				8																												8
									8	1.39266			8	1.84191			8				8													Mannitol															8
									8	1.59729			8	1.92891			8				8														0	100	150	200											8
																																		WT	2.23333	1.26667	1.05	0.383333	0.11547	0.11547	0.132288	0.0288675		0.283333	0.144338	0.138996	0.427671
																																		OE1	3.16667	1.67	1.25	0.566667	0.057735	0.0984886	0.05	0.057735		0.8	0.1	0.7	0.9
																																		OE2	2.53333	1.63333	1.43333	0.566667	0.0763763	0.057735	0.11547	0.057735		0.9	0.2	0.7	1.1
																																		OE3	2.67	1.61667	1.25	0.783333	0.157162	0.0763763	0.132288	0.0763763		0.883333	0.0763763	0.806957	0.95971
																																		NaCl
																																			0	100	150	200
																																		WT	2.23333	1.35	0.7	0.283333	0.11547	0.157162	0.05	0.144338	1	0.138996
																																		OE1	3.16667	1.4	1.36667	0.8	0.057735	0.11547	0.057735	0.1	1	0.283333
																																		OE2	2.53333	1.35	1.12667	0.9	0.0763763	0.0984886	0.064291	0.2	1	0.427671
																																		OE3	2.67	1.45	1.18333	0.883333	0.157162	0.057735	0.0763763	0.0763763	2	0.7
																																				2.3	2.3	2.1	2.23333	0.0763763			2	0.8
																																				3.2	3.2	3.1	3.16667	0.057735			2	0.9
																																				2.45	2.55	2.6	2.53333	0.0763763			3	0.7
																																				2.85	2.56	2.6	2.67	0.157162			3	0.9
																																				1.2	1.2	1.4	1.26667	0.11547			3	1.1
																																				1.75	1.7	1.56	1.67	0.0984886			4	0.806957
																																				1.6	1.6	1.7	1.63333	0.057735			4	0.883333
																																				1.55	1.6	1.7	1.61667	0.0763763			4	0.95971
																																				1.15	0.9	1.1	1.05	0.132288
																																				1.3	1.2	1.25	1.25	0.05
																																				1.5	1.5	1.3	1.43333	0.11547
																																				1.15	1.2	1.4	1.25	0.132288
																																				0.4	0.4	0.35	0.383333	0.0288675
																																				0.6	0.6	0.5	0.566667	0.057735
																																				0.6	0.5	0.6	0.566667	0.057735
																																				0.8	0.85	0.7	0.783333	0.0763763
																																				0.7	0.65	0.75	0.7	0.05
																																				1.4	1.3	1.4	1.36667	0.057735
																																				1.1	1.2	1.08	1.12667	0.064291
																																				1.1	1.2	1.25	1.18333	0.0763763
																																				0.45	0.2	0.2	0.283333	0.144338
																																				0.8	0.9	0.7	0.8	0.1
																																				0.9	1.1	0.7	0.9	0.2
																																				0.8	0.95	0.9	0.883333	0.0763763
[truncated: 1 more columns]

## Sheet: Sheet3
MS		1	2	3	4	5	6	7
	WT	0	0	33.3333	41.6667	66.6667	83.3333	100
	OE1	0	0	33.3333	50	70.8333	91.6667	100
	OE2	0	0	33.3333	45.8333	79.1667	91.6667	100
	OE3	0	0	37.5	50	79.1667	91.6667	100
		0	0	5	4	5	7	5
		0	0	2	2	8	6	5
		0	0	3	6	4	5	3
		0	0	5	6	5	7	3
200mM甘露醇
200mM甘露醇
	MS		1	2	3	4	5	6	7
		WT	0	0	8.33333	16.6667	50	80.8333	100
		OE1	0	0	12.5	33	70.8333	83.3333	100
		OE2	0	0	12.5	33	62.5	87.5	100
		OE3	0	0	12.5	25	66.6667	79.1667	100
			0	0	3	4	5	7	2
			0	0	2	6	8	6	2
			0	0	3	6	4	5	3
			0	0	5	6	5	7	3
150mM	NaCl
			1	2	3	4	5	6	7
		WT	0	0	12.5	16.6667	58.3333	75	100
		OE1	0	0	16.6667	33.3333	79.1667	91.6667	100
		OE2	0	0	20.8333	37.5	83.3333	91.6667	100
		OE3	0	0	20.8333	41.6667	79.1667	91.6667	100
			0	0	2	5	7	5	2
			0	0	2	8	6	5	2
			0	0	3	4	5	3	3
			0	0	2	5	7	3	3
