# Supplementary material for: Overexpression of VvASMT1 from grapevine enhanced salt and osmotic stress tolerance in Nicotiana benthamiana
Source: PLoS One. 2022 Jun 16;17(6):e0269028. doi: 10.1371/journal.pone.0269028 (PMC9202941; doi:10.1371/journal.pone.0269028)
Supplement: S1 Data — (ZIP) [file pone.0269028.s002.zip › ╘¡╩╝╩2╛▌/VvASMT╫¬╗∙╥≥╤╠▓▌╧α╣╪▓Γ╢¿1.xls]

## Sheet: Sheet1
1.Pro测定	0	0
	4	0.128
	6	0.183
	8	0.379
	10	0.51
	control		A520	A520	平均值	误差	proline（ug/gFW）	误差
		WT	0.053	0.048	0.0505	0.0025	15.998	0.792
		OE1	0.057	0.061	0.059	0.002	18.69	0.6336
		OE2	0.067	0.064	0.0655	0.0015	20.75	0.4752
		OE3	0.06	0.057	0.0585	0.0015	18.533	0.4752
	甘露醇		A520	A520
		WT	0.196	0.179	0.1875	0.0085	59.4	2.69
		OE1	0.404	0.414	0.409	0.005	129.571	1.584
		OE2	0.567	0.576	0.5715	0.0045	181.051	1.4256
		OE3	0.615	0.597	0.606	0.009	191.981	2.82
	NaCl		A520	A520
		WT	0.177	0.174	0.1755	0.0015	55.598	0.4752
		OE1	0.579	0.619	0.599	0.02	189.763	6.336
		OE2	0.816	0.787	0.8015	0.0145	253.915	4.5936
		OE3	0.742	0.724	0.733	0.009	232.214	2.82
2	相对电导率
			初1	终1	初2	终2	空	1	2	平均值	误差
	control
		WT	58.7	512	56.8	515	3.51	10.8537	10.4186	10.6361	0.217562
		OE1	59.5	513	57.8	529	3.51	10.9894	10.3313	10.6604	0.329055
		OE2	50.6	514	58.3	501	3.51	9.22447	11.0133	10.1189	0.894408
		OE3	55.7	517	53.5	521	3.51	10.1638	9.66009	9.91194	0.251846
	甘露醇
		WT	290	582	331	587	3.51	49.5238	56.1261	52.8249	3.30115
		OE1	142	581	139	589	3.51	23.9814	23.1413	23.5613	0.420034
		OE2	124	513	136	502	3.51	23.6491	26.5783	25.1137	1.46456
		OE3	139	502	122	523	3.51	27.1801	22.8089	24.9945	2.18559
	NaCl
		WT	286	696	302	693	3.51	40.7934	43.2914	42.0424	1.24902
		OE1	153	502	148	510	3.51	29.9886	28.5277	29.2581	0.730428
		OE2	170	550	172	542	3.51	30.4653	31.2893	30.8773	0.412006
		OE3	136	567	138	562	3.51	23.5124	24.081	23.7967	0.284304
3	MDA测定
			A532-1	A600-1	A450-1		MDA浓度（nmol/gFw）	A532-1	A600-1	A450-1		MDA浓度（umol/gFw）
	control
		WT	0.069	0.015	0.162	0.90951	3.0317	0.069	0.015	0.162	0.90951
		OE1	0.062	0.012	0.142	0.80378	2.67927	0.027	0.012	0.064	0.32028
		OE2	0.065	0.012	0.148	0.8408	2.80267	0.025	0.012	0.056	0.2698
		OE3	0.078	0.015	0.169	0.94962	3.1654	0.028	0.015	0.058	0.26167
	甘露醇
		WT	0.115	0.013	0.268	1.58035	15.8035	0.052	0.005	0.199	1.22218
		OE1	0.11	0.005	0.201	1.2026	12.026	0.027	0.013	0.134	0.76533
		OE2	0.02	0.005	0.215	1.3433	13.433	0.02	0.005	0.126	0.76925
		OE3	0.029	0.01	0.21	1.27376	12.7376	0.029	0.01	0.147	0.86741
	NaCl
		WT	0.018	0.002	0.206	1.30572	13.0572	0.022	0	0.189	1.20673
		OE1	0.022	0	0.17	1.08418	10.8418	0.02	0	0.094	0.5951
		OE2	0.02	0	0.156	0.995	9.95	0.02	0.006	0.103	0.61445
		OE3	0.02	0.006	0.17	1.0466	10.466	0.018	0.002	0.102	0.63492
4	蛋白浓度测定	BCA
	control		A562	空	标	浓度
		WT	0.085	0.047	0.167	1.78283
		OE1	0.086	0.047	0.167	1.82975
		OE2	0.092	0.047	0.167	2.11125
		OE3	0.083	0.047	0.167	1.689
	甘露醇
		WT	0.086	0.047	0.167	1.82975
		OE1	0.076	0.047	0.167	1.36058
		OE2	0.076	0.047	0.167	1.36058
		OE3	0.073	0.047	0.167	1.21983
	NaCl
		WT	0.088	0.047	0.167	1.92358
		OE1	0.073	0.047	0.167	1.21983
		OE2	0.071	0.047	0.167	1.126
		OE3	0.078	0.047	0.167	1.45442
5	SOD测定	550
	control		A550-1	A550-2	浓度	对照	SOD-1	SOD-2	平均值（U/mgprot）	误差
		WT	0.239	0.247	1.78283	0.399	13.6754	12.9916	13.3335	0.341885
		OE1	0.235	0.238	1.82975	0.399	13.6579	13.408	13.5329	0.124919
		OE2	0.251	0.248	2.11125	0.399	10.682	10.8985	10.7903	0.108264
		OE3	0.252	0.267	1.689	0.399	13.2623	11.909	12.5856	0.676647
	甘露醇
		WT	0.192	0.196	1.82975	0.399	17.2389	16.9058	17.0723	0.166559
		OE1	0.174	0.165	1.36058	0.399	25.1993	26.2072	25.7033	0.503986
		OE2	0.158	0.15	1.36058	0.399	26.9912	27.8872	27.4392	0.447987
		OE3	0.151	0.147	1.21983	0.399	30.98	31.4797	31.2299	0.249839
	NaCl
		WT	0.197	0.183	1.92358	0.399	16.0019	17.1109	16.5564	0.554521
		OE1	0.151	0.155	1.21983	0.399	30.98	30.4804	30.7302	0.249839
		OE2	0.158	0.149	1.126	0.399	32.6144	33.8324	33.2234	0.608982
		OE3	0.152	0.159	1.45442	0.399	25.8785	25.1451	25.5118	0.366699
6	CAT测定	405
	control		A405-1	A405-2	浓度	对照	CAT-1	CAT-2	平均值（U/mgprot）	误差
		WT	0.553	0.562	1.78283	0.674	6.12862	5.67277	5.90069	0.227924
		OE1	0.525	0.528	1.82975	0.674	7.3533	7.20525	7.27927	0.0740265
		OE2	0.483	0.496	2.11125	0.674	8.16924	7.61321	7.89123	0.278011
		OE3	0.503	0.515	1.689	0.674	9.14227	8.50071	8.82149	0.320782
	甘露醇
		WT	0.447	0.463	1.82975	0.674	11.2027	10.4131	10.8079	0.394808
		OE1	0.364	0.376	1.36058	0.674	20.5743	19.7778	20.1761	0.398212
		OE2	0.348	0.317	1.36058	0.674	21.6362	23.6936	22.6649	1.02871
		OE3	0.307	0.323	1.21983	0.674	27.1677	25.9833	26.5755	0.592212
	NaCl
		WT	0.483	0.478	1.92358	0.674	8.96623	9.20095	9.08359	0.117359
		OE1	0.332	0.344	1.21983	0.674	25.3171	24.4287	24.8729	0.444159
		OE2	0.318	0.326	1.126	0.674	28.5496	27.908	28.2288	0.320782
		OE3	0.342	0.362	1.45442	0.674	20.6128	19.3711	19.9919	0.620867
7	POD测定	420
			对照	A420-1	A420-2	浓度	POD-1	POD-2	平均值（U/mgprot）	误差
	control
		WT	0.225	0.362	0.367	1.78283	8.53813	8.84974	8.69394	0.155805
		OE1	0.194	0.389	0.376	1.82975	11.8412	11.0518	11.4465	0.394707
		OE2	0.195	0.381	0.371	2.11125	9.78873	9.26246	9.52559	0.263138
		OE3	0.187	0.376	0.385	1.689	12.4333	13.0253	12.7293	0.29603
	甘露醇
		WT	0.222	0.415	0.421	1.82975	11.7198	12.0841	11.9019	0.182172
		OE1	0.217	0.596	0.586	1.36058	30.9505	30.1338	30.5421	0.408318
		OE2	0.265	0.576	0.615	1.36058	25.3973	28.5822	26.9898	1.59244
		OE3	0.195	0.573	0.593	1.21983	34.4306	36.2523	35.3415	0.910862
	NaCl
		WT	0.211	0.4	0.411	1.92358	10.917	11.5524	11.2347	0.317691
		OE1	0.188	0.587	0.576	1.21983	36.3434	35.3415	35.8424	0.500974
		OE2	0.183	0.605	0.598	1.126	41.6416	40.9508	41.2962	0.345369
		OE3	0.15	0.544	0.567	1.45442	30.0996	31.8567	30.9781	0.878541
8	相对含水量
			鲜重1	涨重1	干重1	鲜重2	涨重2	干重2	相对含水量-1	相对含水量-2	平均值
	control
		WT	0.67	0.76	0.056	0.75	0.8	0.06	87.2159	93.2432	90.2296	3.01367
		OE1	0.87	0.879	0.059	0.66	0.76	0.07	98.9024	85.5072	92.2048	6.6976
		OE2	0.54	0.605	0.064	0.56	0.592	0.067	87.9852	93.9048	90.945	2.95977
		OE3	0.58	0.629	0.053	0.52	0.55	0.058	91.4931	93.9024	92.6977	1.20469
	甘露醇
		WT	0.53	0.935	0.059	0.52	0.916	0.05	53.7671	54.2725	54.0198	0.252697
		OE1	0.62	0.779	0.087	0.67	0.787	0.057	77.0231	83.9726	80.4979	3.47474
		OE2	0.88	1.025	0.057	0.83	0.999	0.061	85.0207	81.9829	83.5018	1.51886
		OE3	0.9	1.161	0.061	0.93	1.186	0.056	76.2727	77.3451	76.8089	0.536203
	NaCl
		WT	0.55	1.216	0.06	0.65	1.215	0.063	42.3875	50.9549	46.6712	4.28366
		OE1	0.95	1.159	0.095	0.78	0.906	0.104	80.3571	84.2893	82.3232	1.96607
		OE2	0.9	1.075	0.099	0.91	1.182	0.101	82.0697	74.8381	78.4539	3.61578
		OE3	0.96	1.141	0.081	0.85	1.015	0.121	82.9245	81.5436	82.2341	0.690452
9	H2O2含量测定
		浓度（umol/L)	OD415
		0	0
		20	0.012
		40	0.028
		60	0.062							误差
		80	0.088
		100	0.144
			OD415-1	OD415-2	含量1（mmol/g)	含量2（mmol/g)	平均值	误差
	control
		WT	0.115	0.105	1.91705	1.75035	1.8337	0.08335
		OE1	0.117	0.103	1.95039	1.71701	1.8337	0.11669
		OE2	0.083	0.099	1.38361	1.65033	1.51697	0.13336
		OE3	0.101	0.095	1.68367	1.58365	1.63366	0.05001
	甘露醇
		WT	0.518	0.517	8.63506	8.61839	8.62673	0.008335
		OE1	0.249	0.254	4.15083	4.23418	4.19251	0.041675
		OE2	0.313	0.304	5.21771	5.06768	5.14269	0.075015
		OE3	0.307	0.294	5.11769	4.90098	5.00934	0.108355
	NaCl
		WT	0.385	0.364	6.41795	6.06788	6.24292	0.175035
		OE1	0.278	0.281	4.63426	4.68427	4.65927	0.025005
		OE2	0.304	0.311	5.06768	5.18437	5.12603	0.058345
		OE3	0.295	0.287	4.91765	4.78429	4.85097	0.06668
10	氧自由基
		浓度（nmol/ml）	OD530
		0	0
		10	0.089
		20	0.181
		30	0.268
		40	0.361
		50	0.469
			OD530-1	OD530-2	氧自由基浓度（umol/g.min）		平均值	误差
	control
		WT	0.051	0.053	3.774	3.922	3.848	0.074
		OE1	0.044	0.049	3.256	3.626	3.441	0.185
		OE2	0.049	0.046	3.626	3.404	3.515	0.111
		OE3	0.053	0.047	3.922	3.478	3.7	0.222
	甘露醇
		WT	0.098	0.115	7.252	8.51	7.881	0.629
		OE1	0.091	0.087	6.734	6.438	6.586	0.148
		OE2	0.078	0.083	5.772	6.142	5.957	0.185
		OE3	0.085	0.079	6.29	5.846	6.068	0.222
	NaCl
		WT	0.113	0.121	8.362	8.954	8.658	0.296
		OE1	0.085	0.087	6.29	6.438	6.364	0.074
		OE2	0.064	0.067	4.736	4.958	4.847	0.111
		OE3	0.086	0.084	6.364	6.216	6.29	0.074
11	APX	290nm
			差1	差2	空差	浓度	APX(U/mgprot）	2	平均值	误差
	control
		WT	0.04	0.037	0.005	1.78283	0.210844	0.192772	0.201808	0.00903618
		OE1	0.051	0.044	0.005	1.82975	0.270004	0.228917	0.24946	0.0205438
		OE2	0.047	0.049	0.005	2.11125	0.213655	0.223829	0.218742	0.00508703
		OE3	0.041	0.045	0.005	1.689	0.228917	0.254352	0.241634	0.0127176
	甘露醇
		WT	0.069	0.073	0.005	1.82975	0.375658	0.399136	0.387397	0.0117393
		OE1	0.101	0.096	0.005	1.36058	0.757793	0.718324	0.738058	0.0197342
		OE2	0.098	0.105	0.005	1.36058	0.734112	0.789367	0.761739	0.0276279
		OE3	0.108	0.112	0.005	1.21983	0.906862	0.94208	0.924471	0.017609
	NaCl
		WT	0.079	0.075	0.005	1.92358	0.413166	0.390833	0.402	0.0111667
		OE1	0.107	0.109	0.005	1.21983	0.898057	0.915666	0.906862	0.00880448
		OE2	0.093	0.101	0.005	1.126	0.839361	0.915666	0.877513	0.0381528
		OE3	0.105	0.111	0.005	1.45442	0.73844	0.782747	0.760594	0.0221532
	定量PCR-1
1	control		APX	误差	SOD	误差	CAT	误差	GST	误差
		WT	1	0.335221	1	0.329326	1	0.105368	1	0.0173996
		OE1	2.20337	0.345619	1.52941	0.320323	1.77726	0.377701	1.4646	0.370665
		OE2	2.3935	0.160898	1.40035	0.249205	2.3052	0.249492	2.43557	0.0655384
		OE3	2.17423	0.250051	0.95984	0.105368	2.31225	0.058799	1.8118	0.294986
	NaCl
		WT	2.41492	0.148695	2.37121	0.170251	1.76638	0.0937031	2.03334	0.277473
		OE1	4.26649	0.268754	3.78213	0.247638	4.6616	0.429604	4.07685	0.0839409
		OE2	4.19105	0.0569758	3.80038	0.177972	3.23112	0.0922643	4.87573	0.467061
		OE3	4.9265	0.170251	3.80712	0.0894737	3.46427	0.225368	4.48681	0.171184
	甘露醇
		WT	2.98622	0.137493	2.0517	0.196426	3.36433	0.0924605	3.15166	0.0569758
		OE1	3.6765	0.194293	4.44777	0.0146673	4.93839	0.393222	5.50816	0.170251
		OE2	3.38395	0.242411	4.65152	0.155413	4.93191	0.207178	4.48874	0.247638
		OE3	5.41125	0.0761586	3.97103	0.162851	4.21521	0.196426	4.28541	0.177972
			AOX1a		AOX1b		LEA5		NHX1	误差
2	control
		WT	1	0.173819	1	0.103198	1	0.230627	1	0.214853
		OE1	4.63763	0.300923	4.11389	0.207686	6.67437	1.13547	0.759399	0.141525
		OE2	2.19121	0.203921	4.58408	0.13891	3.34092	0.853266	1.03471	0.0438076
		OE3	3.84027	0.107103	7.9138	0.664965	5.94643	0.400894	0.804247	0.0215913
	NaCl
		WT	8.34942	0.468565	5.16756	0.350087	4.83765	0.249161	1.7594	0.11296
		OE1	19.8422	5.3863	21.8878	5.79602	19.9301	5.27854	2.93471	0.0238478
		OE2	21.6352	2.68009	19.6256	2.10425	10.8424	1.21163	3.80425	0.156016
		OE3	14.9521	1.38318	16.168	1.35886	16.5823	0.74359	3.24514	0.0703395
	甘露醇
		WT	2.83198	0.973671	3.2113	1.42394	3.43089	0.105145	3.19197	0.039776
		OE1	21.9416	2.98947	19.2968	1.33438	12.8456	1.84018	2.07532	0.0572517
		OE2	14.5837	0.621587	11.3093	0.686809	16.0963	0.398127	1.53588	0.241522
		OE3	17.5191	1.42036	17.3406	2.41671	15.7641	2.47491	1.59233	0.148695
										平均值

## Sheet: Sheet2
1.相对含水量
	Control	Salt	Mannitol
WT	90.2296	46.6712	54.0198
OE1	92.2048	82.3232	80.4979
OE2	90.945	78.4539	83.5018
OE3	92.6977	82.2341	76.8089
	3.01367	4.28366	0.252697
	6.6976	1.96607	3.47474
	2.95977	3.61578	1.51886
	1.20469	0.690452	0.536203
2	相对电导率
		Control	Salt	Mannitol
	WT	10.6361	42.0424	52.8249
	OE1	10.6604	29.2581	23.5613
	OE2	10.1189	30.8773	25.1137
	OE3	9.91194	23.7967	24.9945
1,pro
		Control	Salt	Mannitol
	WT	15.998	55.598	59.4
	OE1	18.69	189.763	129.571
	OE2	20.75	253.915	181.051
	OE3	18.533	232.214	191.981
2	MDA
		Control	Salt	Mannitol
	WT	3.1654	15.8035	13.0572
	OE1	3.0317	12.026	10.8418
	OE2	2.67927	13.433	9.95
	OE3	2.80267	12.7376	10.466
3	H2O2
		Control	Salt	Mannitol
	WT	1.8337	8.62673	6.24292		0.217562	1.24902	3.30115
	OE1	1.8337	4.19251	4.65927		0.329055	0.730428	0.420034
	OE2	1.51697	5.14269	5.12603		0.894408	0.412006	1.46456
	OE3	1.63366	5.00934	4.85097		0.251846	0.284304	2.18559
4	氧自由基
		Control	Salt	Mannitol
	WT	3.848	8.658	7.881
	OE1	3.441	6.364	6.586	0.792	0.4752	2.69
	OE2	3.515	4.847	5.957	0.6336	6.336	1.584
	OE3	3.7	6.29	6.068	0.4752	4.5936	1.4256
					0.4752	2.82	2.82
1	CAT				0.90951	1.22218	1.20673
		Control	Salt	Mannitol	0.32028	0.76533	0.5951
	WT	5.90069	9.08359	10.8079	0.2698	0.76925	0.61445
	OE1	7.27927	24.8729	20.1761	0.26167	0.86741	0.63492
	OE2	7.89123	28.2288	22.6649
	OE3	8.82149	19.9919	26.5755
2	POD
		Control	Salt	Mannitol
	WT	8.69394	11.2347	11.9019
	OE1	11.4465	35.8424	30.5421
	OE2	9.52559	41.2962	26.9898
	OE3	12.7293	30.9781	35.3415	0.08335	0.175035	0.008335
					0.11669	0.025005	0.041675
					0.13336	0.058345	0.075015
					0.05001	0.06668	0.108355
3	SOD
		Control	Salt	Mannitol
	WT	13.3335	16.5564	17.0723
	OE1	13.5329	30.7302	25.7033
	OE2	10.7903	33.2234	27.4392	0.074	0.296	0.629
	OE3	12.5856	25.5118	31.2299	0.185	0.074	0.148
					0.111	0.111	0.185
					0.222	0.074	0.222
4	APX
		Control	Salt	Mannitol
	WT	0.605424	1.206	1.16219
	OE1	0.748381	2.72058	2.21418
	OE2	0.656227	2.63254	2.28522
	OE3	0.724902	2.28178	2.77341
					0.227924	0.117359	0.394808
					0.0740265	0.444159	0.398212
		0.00903618	0.0271085		0.278011	0.320782	1.02871
		0.0205438	0.0616314		0.320782	0.620867	0.592212
		0.00508703	0.0152611
		0.0127176	0.0381528
		0.0111667	0.0335
		0.00880448	0.0264134
		0.0381528	0.114458
		0.0221532	0.0664596
		0.0117393	0.0352179
		0.0197342	0.0592025		0.155805	0.317691	0.182172
		0.0276279	0.0828836		0.394707	0.500974	0.408318
		0.017609	0.0528269		0.263138	0.345369	1.59244
					0.29603	0.878541	0.910862
					0.341885	0.554521	0.166559
					0.124919	0.249839	0.503986
					0.108264	0.608982	0.447987
					0.676647	0.366699	0.249839
					0.0271085	0.0813256	0.243977
					0.0616314	0.184894	0.554682
					0.0152611	0.0457833	0.13735
					0.0381528	0.114458	0.343375

## Sheet: Sheet3
CONTROL							mannitol					NaCl
		NbAPX		差	和		NbAPX		差	和		NbAPX		差	和
	WT	1	0.335221	0.664779	1.33522	b	2.98622	0.137493	2.84873	3.12372	c	2.41492	0.148695	2.26623	2.56362	c
	OE1	2.20337	0.345619	1.85775	2.54899	a	3.6765	0.194293	3.48221	3.87079	b	4.26649	0.268754	3.99774	4.53525	b
	OE2	2.3935	0.160898	2.2326	2.55439	a	3.38395	0.242411	3.14154	3.62636	b	4.19105	0.0569758	4.13408	4.24803	b
	OE3	2.17423	0.250051	1.92418	2.42428	a	5.41125	0.0761586	5.3351	5.48741	a	4.9265	0.170251	4.75625	5.09675	a
		NbSOD					NbSOD					NbSOD
		1	0.329326	0.670674	1.32933	b	2.0517	0.196426	1.85528	2.24813	c	2.37121	0.170251	2.20096	2.54146	b
		1.52941	0.320323	1.20909	1.84973	a	4.44777	0.0146673	4.43311	4.46244	b	3.78213	0.247638	3.53449	4.02977	a
		1.40035	0.249205	1.15115	1.64956	ab	4.65152	0.155413	4.49611	4.80694	a	3.80038	0.177972	3.6224	3.97835	a
		0.95984	0.105368	0.854472	1.06521	b	3.97103	0.162851	3.80818	4.13388	a	3.80712	0.0894737	3.71764	3.89659	a
		NbCAT					NbCAT					NbCAT
		1	0.105368	0.894632	1.10537	c	3.36433	0.0924605	3.27187	3.45679	c	1.76638	0.0937031	1.67268	1.86009	c
		1.77726	0.377701	1.39956	2.15497	b	4.93839	0.393222	4.54517	5.33161	a	4.6616	0.429604	4.232	5.09121	a
		2.3052	0.249492	2.05571	2.55469	a	4.93191	0.207178	4.72473	5.13909	a	3.23112	0.0922643	3.13886	3.32339	b
		2.31225	0.058799	2.25345	2.37105	a	4.21521	0.196426	4.01878	4.41163	b	3.46427	0.225368	3.23891	3.68964	b
		NbGST					NbGST					NbGST
		1	0.0173996	0.9826	1.0174	c	3.15166	0.0569758	3.09469	3.20864	c	2.03334	0.277473	1.75587	2.31081	c
		1.4646	0.370665	1.09393	1.83526	b	5.50816	0.170251	5.33791	5.67841	a	4.07685	0.0839409	3.99291	4.16079	b
		2.43557	0.0655384	2.37003	2.50111	a	4.48874	0.247638	4.2411	4.73637	b	4.87573	0.467061	4.40867	5.34279	a
		1.8118	0.294986	1.51681	2.10678	b	4.28541	0.177972	4.10744	4.46338	b	4.48681	0.171184	4.31562	4.65799	ab
		NbAOX1a					NbAOX1a					NbAOX1a
		1	0.173819	0.826181	1.17382	d	2.83198	0.973671	1.85831	3.80565	c	8.34942	0.468565	7.88085	8.81798	c
		4.63763	0.300923	4.3367	4.93855	a	21.9416	2.98947	18.9521	24.931	a	19.8422	1.3863	18.4559	21.2285	a
		2.19121	0.203921	1.98729	2.39513	c	14.5837	0.621587	13.9621	15.2053	b	21.6352	2.68009	18.9551	24.3153	a
		3.84027	0.107103	3.73317	3.94737	b	17.5191	1.42036	16.0988	18.9395	b	14.9521	1.38318	13.569	16.3353	b
		NbAOX1b					NbAOX1b					NbAOX1b
		1	0.103198	0.896802	1.1032	c	3.2113	1.42394	1.78737	4.63524	c	5.16756	0.350087	4.81748	5.51765	d
		4.11389	0.207686	3.90621	4.32158	b	19.2968	1.33438	17.9624	20.6312	a	21.8878	1.79602	20.0918	23.6839	a
		4.58408	0.13891	4.44517	4.72299	b	11.3093	0.686809	10.6225	11.9961	b	19.6256	2.10425	17.5214	21.7299	b
		7.9138	0.664965	7.24883	8.57876	a	17.3406	2.41671	14.9239	19.7573	a	16.168	1.35886	14.8091	17.5268	c
		NbLEA5					NbLEA5					NbLEA5
		1	0.230627	0.769373	1.23063	d	3.43089	0.105145	3.32575	3.53604	c	4.83765	0.249161	4.58848	5.08681	d
		6.67437	1.13547	5.5389	7.80984	a	12.8456	1.84018	11.0054	14.6858	b	19.9301	1.27854	18.6516	21.2087	a
		3.34092	0.853266	2.48765	4.19418	c	16.0963	0.398127	15.6981	16.4944	a	10.8424	1.21163	9.63075	12.054	c
		5.94643	0.400894	5.54554	6.34732	b	15.7641	2.47491	13.2892	18.239	ab	16.5823	0.74359	15.8387	17.3259	b
		NbNHX1					NbNHX1					NbNHX1
		1	0.214853	0.785147	1.21485	a	3.19197	0.039776	3.15219	3.23175	a	1.7594	0.11296	1.64644	1.87236	d
		0.759399	0.141525	0.617874	0.900925	b	2.07532	0.0572517	2.01807	2.13257	b	2.93471	0.0238478	2.91086	2.95855	b
		1.03471	0.0438076	0.990898	1.07851	a	1.53588	0.241522	1.29436	1.7774	c	3.80425	0.156016	3.64823	3.96026	a
		0.804247	0.0215913	0.782656	0.825839	b	1.59233	0.148695	1.44364	1.74103	c	3.24514	0.0703395	3.1748	3.31548	c
1.相对含水量
			Control		差	和
		WT	90.2296	3.01367	87.2159	93.2432	a
		OE1	92.2048	6.6976	85.5072	98.9024	a
		OE2	90.945	2.95977	87.9852	93.9048	a
		OE3	92.6977	1.20469	91.4931	93.9024	a
			Salt		#VALUE!	#VALUE!
			46.6712	4.28366	42.3875	50.9549	b
			82.3232	1.96607	80.3571	84.2893	a
			78.4539	3.61578	74.8381	82.0697	a
			82.2341	0.690452	81.5436	82.9245	a
			Mannitol		#VALUE!	#VALUE!
			54.0198	0.252697	53.7671	54.2725	c
			80.4979	3.47474	77.0231	83.9726	a
			83.5018	1.51886	81.9829	85.0207	a
			76.8089	0.536203	76.2727	77.3451	b
	2	相对电导率
			Control
		WT	10.6361	0.217562	10.4186	10.8537	a
		OE1	10.6604	0.329055	10.3313	10.9894	a
		OE2	10.1189	0.894408	9.22447	11.0133	a
		OE3	9.91194	0.251846	9.66009	10.1638	a
			Salt		#VALUE!	#VALUE!
			42.0424	1.24902	40.7934	43.2914	a
			29.2581	0.730428	28.5277	29.9886	b
			30.8773	0.412006	30.4653	31.2893	b
			23.7967	0.284304	23.5124	24.081	c
			Mannitol		#VALUE!	#VALUE!
			52.8249	3.30115	49.5238	56.1261	a
			23.5613	0.420034	23.1413	23.9814	b
			25.1137	1.46456	23.6491	26.5783	b
			24.9945	2.18559	22.8089	27.1801	b
	3	pro			0	0
			Control		#VALUE!	#VALUE!
		WT	15.998	0.792	15.206	16.79	c
		OE1	18.69	0.6336	18.0564	19.3236	b
		OE2	20.75	0.4752	20.2748	21.2252	a
		OE3	18.533	0.4752	18.0578	19.0082	b
			Salt		#VALUE!	#VALUE!
			55.598	0.4752	55.1228	56.0732	d
			189.763	6.336	183.427	196.099	c
			253.915	4.5936	249.321	258.509	a
			232.214	2.82	229.394	235.034	b
			Mannitol		#VALUE!	#VALUE!
			59.4	2.69	56.71	62.09	d
			129.571	1.584	127.987	131.155	c
			181.051	1.4256	179.625	182.477	b
			191.981	2.82	189.161	194.801	a
						0
	4	MDA				0
			Control			#VALUE!
		WT	3.1654	0.90951	2.25589	4.07491	a
		OE1	3.0317	0.32028	2.71142	3.35198	a
		OE2	2.67927	0.2698	2.40947	2.94907	a
		OE3	2.80267	0.26167	2.541	3.06434	a
			Salt			#VALUE!
			15.8035	1.22218	14.5813	17.0257	a
			12.026	0.76533	11.2607	12.7913	b
			13.433	0.76925	12.6638	14.2022	b
			12.7376	0.86741	11.8702	13.605	b
			Mannitol			#VALUE!
			13.0572	1.20673	11.8505	14.2639	a
			10.8418	0.5951	10.2467	11.4369	b
			9.95	0.61445	9.33555	10.5644	b
			10.466	0.63492	9.83108	11.1009	b
						0
	3	H2O2				0
						0
			Control			#VALUE!
		WT	1.8337	0.08335	1.75035	1.91705	a
		OE1	1.8337	0.11669	1.71701	1.95039	a
		OE2	1.51697	0.13336	1.38361	1.65033	b
		OE3	1.63366	0.05001	1.58365	1.68367	b
			Salt			#VALUE!
			8.62673	0.175035	8.45169	8.80176	a
			4.19251	0.025005	4.1675	4.21751	c
			5.14269	0.058345	5.08435	5.20104	b
			5.00934	0.06668	4.94266	5.07601	b
			Mannitol			#VALUE!
			6.24292	0.008335	6.23458	6.25125	a
			4.65927	0.041675	4.61759	4.70094	d
			5.12603	0.075015	5.05101	5.20104	b
			4.85097	0.108355	4.74262	4.95932	c
						0
	4	氧自由基				0
						0
			Control			#VALUE!
		WT	3.848	0.074	3.774	3.922	a
		OE1	3.441	0.185	3.256	3.626	b
		OE2	3.515	0.111	3.404	3.626	b
		OE3	3.7	0.222	3.478	3.922	ab
			Salt			#VALUE!
			8.658	0.296	8.362	8.954	a
			6.364	0.074	6.29	6.438	b
			4.847	0.111	4.736	4.958	c
			6.29	0.074	6.216	6.364	b
			Mannitol			#VALUE!
			7.881	0.629	7.252	8.51	a
			6.586	0.148	6.438	6.734	b
			5.957	0.185	5.772	6.142	b
			6.068	0.222	5.846	6.29	b
	1	CAT				0
			Control			#VALUE!
		WT	5.90069	0.227924	5.67277	6.12862	d
		OE1	7.27927	0.0740265	7.20525	7.3533	c
		OE2	7.89123	0.278011	7.61321	8.16924	b
		OE3	8.82149	0.320782	8.50071	9.14227	a
			Salt			#VALUE!
			9.08359	0.117359	8.96623	9.20095	d
			24.8729	0.444159	24.4287	25.3171	b
			28.2288	0.320782	27.908	28.5496	a
			19.9919	0.620867	19.3711	20.6128	c
			Mannitol			#VALUE!
			10.8079	0.394808	10.4131	11.2027	d
			20.1761	0.398212	19.7778	20.5743	c
			22.6649	1.02871	21.6362	23.6936	b
			26.5755	0.592212	25.9833	27.1677	a
						0
	2	POD				0
			Control			#VALUE!
		WT	8.69394	0.155805	8.53813	8.84974	d
		OE1	11.4465	0.394707	11.0518	11.8412	b
		OE2	9.52559	0.263138	9.26246	9.78873	c
		OE3	12.7293	0.29603	12.4333	13.0253	a
			Salt			#VALUE!
			11.2347	0.317691	10.917	11.5524	d
			35.8424	0.500974	35.3415	36.3434	b
			41.2962	0.345369	40.9508	41.6416	a
			30.9781	0.878541	30.0996	31.8567	c
			Mannitol			#VALUE!
			11.9019	0.182172	11.7198	12.0841	d
			30.5421	0.408318	30.1338	30.9505	b
			26.9898	1.59244	25.3973	28.5822	c
			35.3415	0.910862	34.4306	36.2523	a
						0
	3	SOD				0
			Control			#VALUE!
		WT	13.3335	0.341885	12.9916	13.6754	a
		OE1	13.5329	0.124919	13.408	13.6579	a
		OE2	10.7903	0.108264	10.682	10.8985	b
		OE3	12.5856	0.676647	11.909	13.2623	a
			Salt			#VALUE!
			16.5564	0.554521	16.0019	17.1109	d
			30.7302	0.249839	30.4804	30.98	b
			33.2234	0.608982	32.6144	33.8324	a
			25.5118	0.366699	25.1451	25.8785	c
			Mannitol			#VALUE!
			17.0723	0.166559	16.9058	17.2389	d
			25.7033	0.503986	25.1993	26.2072	c
			27.4392	0.447987	26.9912	27.8872	b
			31.2299	0.249839	30.98	31.4797	a
						0
	4	APX				0
			Control			#VALUE!
		WT	0.201808	0.00903618	0.192772	0.210844	c		1	0.390833
		OE1	0.24946	0.0205438	0.228917	0.270004	a		1	0.402
		OE2	0.218742	0.00508703	0.213655	0.223829	bc		1	0.413166
		OE3	0.241634	0.0127176	0.228917	0.254352	ab		2	0.898057
			Salt			#VALUE!			2	0.906862
			0.402	0.0111667	0.390833	0.413166	c		2	0.915666
			0.906862	0.00880448	0.898057	0.915666	a		3	0.839361
			0.877513	0.0381528	0.839361	0.915666	a		3	0.877513
			0.760594	0.0221532	0.73844	0.782747	b		3	0.915666
			Mannitol			#VALUE!			4	0.73844
			0.387397	0.0117393	0.375658	0.399136	c		4	0.760594
			0.738058	0.0197342	0.718324	0.757793	b		4	0.782747
			0.761739	0.0276279	0.734112	0.789367	b
			0.924471	0.017609	0.906862	0.94208	a
