# Supplementary material for: Overexpression of VvASMT1 from grapevine enhanced salt and osmotic stress tolerance in Nicotiana benthamiana
Source: PLoS One. 2022 Jun 16;17(6):e0269028. doi: 10.1371/journal.pone.0269028 (PMC9202941; doi:10.1371/journal.pone.0269028)
Supplement: S1 Data — (ZIP) [file pone.0269028.s002.zip › ╘¡╩╝╩2╛▌/asmt╞⌠.SEQ]

         CAATCATTAAAGTCTAATTCTTCAAAATTCCGAATTCTAAATTTAGCTATTTAAAATTCCAATTGTCCTATCTCCGAACTTAATTTTCAGTTTCCCATGCTCCAATTCCCGTATTTACCCCGCTACTTATTATTATCATTATCATTATCACCTTATTCATTATTTCTATAAATTCCGCCTTCGAATGATTTCTAAGATCTCCAATTTTTATACATCAACTTTCATAATTTCTACGTCTCAAATAACATACGATTCTGATTCCTTTCAAAATTTAACTCCCATAATTCCAATTTTCGTAACTTAATTTTTCTTAAAAATCCCGAACTTTCAAAATCCCAATTTTCTTTCAAATTTAATTTCTAAATGTTCTCATTCTTACATCTAATTCCTAAGAATCCAATTTTCAAATAATCTCTAAGATTCCGATTCTCAAATGAATTTCAAAAATCCAGTTTCCCTTCGAACAATTTTAATCCCTGTTTAGTGATGCATGTAATATGTTTTGTGCTCTATATGGTGTACTAACCCTCTCTATTGATAGCGCATGGTGGTTCGTGGCCCAGGTATGTACCCATTTTCTCTCTAATCGTTGTCTATGCATGTCTCGATTCTTATGTGTGCACGATCATTCAGGATATTCATTGATTTACTCATCAATTGTCACGGCAGCTTCATTTTATTAGTAGAGACCCGACTTTAGGGACTTAGAGGGGTGCTACGGTCCTTACCGTACCTTCCTGATAAGTAACCTGACCCCCGAACCCGATCCGGTTTTTCACAGACCATCTTTTCCAAAATAAGGAGTCACACTTAGGGTTTTTCTTTCTTATTTTGTTTACCCTTTAAAAATAAAACAAAAATAAGTGGCGACTCCAAGTCATTTTTCTTAATCAATAAAGATCATTTTTTCGAAAACGAAAATCGAGCTCGCCATCGAGTGGGAAACGCATTGAGCCGAAATGCGGGGTCCATAGGTATGTTTTTTATTTATGAGATAAAAAGTAAATAATATTTTTTTCGGGTTTAAAAAATATATTATTGATTACTTGTAATTATATGAGCCTCGTTTGTACTTATTATTAAATACATATTCAAGGTAAAATTATCCTTTAAAAAATTCTTAGGCCGAGGGAACCTTCCTATTAATATAAGTCATCCAGCCCACCTTATGGGGGTAATTCTCCCCATATACCATGGGTCCAAATCGGCGGCCCGGTCAGTTCAACGACAGTACGATGGCACTCTGAACCCTGTGCTGCATCTGCTCACAAAAAGTACACCACAGTTGTCTTTCACTCTCTCTGCCCATTCACTATGCAAACACGTTTATAAAATTGGTTATTTTATAAACGTTTCTCTTTCAAATGGTTATTTTATATTAGTAACAAAAATATTATAATAATAAAAAAATCAATATTACGTAATTGCTAAAAATGAAATTACATCATGTTGTAAGATATTTCATTTGCCTATTAATAATTTTTTATTATTTATAAAATTGGGTTGAATTTCAATATTTTTTAAAATAAGTCTTATTTATTTAAGTGAAATTTTTTTTATAGATAAAGTCACAAAAATCATTTTTCTAAATAATTTATAAAAAGATACTTTTCCAATAAAAATTAAATTAAAATGCTTTTATAAATAAAATTGTAACAATTCATTCCATAGCAAAGGTAAATAAAGCCATTTTCTTATCAATTAAATCAAGCTTCTCTTTTTTATGAAATTGTTTTTAATAAATTCTTTTAGTAACAATAAGATTTTGTTCATATTTTAATACATCTCCTTGGCAATTGGGCAAAGATGGCTGGTAGTGACATGAATCCAAGCATGAATTAGTCCGGGCGTTGTTACTTGCTACAAGGGTTATGAGCATGGAAGGAAAAATAATTAAAAAATAAAAAAAATTAAATTACTTCAATCACAAAGTTGAAAATAATAAAATTGTGTTTGGAAGTATTTGTACTTAAAGTTTTTTAGTAAAAGTGTTTCCCTAAAAGGTGTTTTTTTTAGAGAAAGCAGCTATAAAATGTTTTTTCAAAAATATTTTTTTATTTAAAAACACTTTCTTAAATCACTTGTTATAAGTCACCTTAGAATGACTGACGGTGTTGCACATATCAAAAAGCATTTATGCCCTAGTGCCATTTTATTATTTTATATCTTAATTTTAGATATTTTTATTTTTATTTAATGATTTATATTTGAACGTTAATTTTCAATATATCATATTGTATCTTTTATAGCCACGTTTATTCAAATATATTTTTTATATTTATAAATATTTTTTCTAAAATATGATTCGAGAATGCTGACATGTGAATCGCATGGGGGTAGGGCAAGCCATCTTGGACCCATTAAACTTCAAATTCCATGATTGACTAGGACTTGCCCAAAAATTTCATTACCCCAGATGCCCACATGTGAATGCAGTCTCTGACAGAGTAGGTGGGAATAAACCAAAATGCATTTATTTATTTTTCAAGATTTTAATTATTATTCACCTAAAATCCTTCATAGGGATTAAAATATTAGACCATTGGATTTGCTCTCCTCAATAGGGTTGAACTTTGATTAGTACGTTTATATTATTTTTTTCCTTTTTCGTCAAAATGCATTCTGTCACAAAATTAATGTAGTCAAGGAATTGACAAGTGAGAAGAGAGTCACTTTAAATGATTCAGCTGTCCACATTAAAGATAAGTCACATTTGTGGTCCATACTCCCCAAGACTTTAATTTGAATTTAGCTCAGACTTTTCGTATTTTATTTGTGTTTTTCTATTTAAGCTATCAATACATTTATAAATAAGTGATTTTAATATAAAAGATCAAGTAAAAAACAAATAAAGTACATAAAATATTTTTATTCAATTACATATTGTATCAAATTTTCAAGAGCAAAATTTATAGCATTTTTCAATGTTTTGGAAATCAAAAAAGTAATATATTATCAGTTCACTAGTTAAATTGGTGATTGAACCATAGATGATGTCATAATATATATTTTATATTTATTAAAATTAAAAATATTTATAAGAAATTTTAAATATATGAGAAATTAAAAGTCAATAATATTTTTTTCTTCATCTTTAATATTATCAAATGAATATATATATATATATAAATGTATTGATATTTTAAAATTTTGTTAAATAAAATATATATAATATGAAGATATTTATTGAAAGTTATTTAATTTACCTATATATATATTAAAAGTTATTTATGGTTGTAAAAAATATTACATTATTTTATTTATATTATTAATATTACATTATTTTATTTATATTATTTATAATTTCATTATTATAAAAAGTTTGAAAATATTATTGCTATATAATTTGTTGTTGTGTGAAGATCGGCAAAAAAACAGGAGTAGCAGTGTGGTGTCGTCCTTGCCCCTTGAACTGGAGGTTGGTTTCCCATTCCTCCCTCCCACGAATCCCACATGTAAAGCAAATAAAAGAGCTTTACATACACATGATTAATGTATTTTTATTGTCAATAAATTTTATAATAAAACTTATAAATCTTATAAATTTAATAGGAAAAAAAAAAGTCTTCTAGAATTGATTTTATAATACACCATACCAAGATCACATGAATTGCATGTGTCGGTGGACAAGGTTGCCAAAATTCCTTATTCCTATACAGAATCTTTTCATTGTTATATTATCATAGTCGAAACCCAGTAGTATATAAAGAGGTTACGAGTGGAGGATGGATATGAAATAAATAAGAGGCCTTAGAGATCAGGGTGTGAGACATGGATTTGGCAAATGGTGAGAGATCTAGTGAGCT
         
         
         
         
