# Supplementary material for: Overexpression of VvASMT1 from grapevine enhanced salt and osmotic stress tolerance in Nicotiana benthamiana
Source: PLoS One. 2022 Jun 16;17(6):e0269028. doi: 10.1371/journal.pone.0269028 (PMC9202941; doi:10.1371/journal.pone.0269028)
Supplement: S1 Data — (ZIP) [file pone.0269028.s002.zip › ╘¡╩╝╩2╛▌/╤╠▓▌┐╣╤⌡╗»╗∙╥≥.xlsx]

## Sheet: Sheet1
		0.607324						0.469345
POD	1	1	0.392676	a		SOD	1	1	0.530655	ab				0.85923						0.827855
		1.39268						1.53066				apx	1	1	0.14077	b		cat	1	1	0.172145	b
		0.735765						1.12959						1.14077						1.17215
POD	2	0.980809	0.245044	a		SOD	2	1.23719	0.107601	ab				0.752436						1.20803
		1.22585						1.34479				apx	2	0.935922	0.183486	b		cat	2	1.54999	0.341957	a
		1.18635						1.27178						1.11941						1.89194
POD	3	1.22725	0.0408941	a		SOD	3	1.68622	0.414441	a				0.728239						1.04905
		1.26814						2.10067				apx	3	0.79668	0.0684411	b		cat	3	1.27971	0.230658	ab
		1.2797						0.793293						0.865121						1.51037
POD	4	1.55547	0.275777	a		SOD	4	0.892946	0.0996531	b				1.27616						0.744746
		1.83125						0.9926				apx	4	1.38508	0.108919	a		cat	4	0.831743	0.0869972	b
														1.494						0.918741
		2.16343						2.47139						2.46108						2.2822
POD	5	2.72431	0.560877	b		SOD	5	2.80019	0.328797	b		apx	5	2.5034	0.0423161	c		cat	5	2.5125	0.230293	b
		3.28518						3.12899						2.54571						2.74279
		3.42975						4.78584						5.26191						4.71554
POD	6	4.23217	0.802426	a		SOD	6	5.74037	0.954532	a		apx	6	5.44491	0.182997	a		cat	6	4.86613	0.150592	a
		5.0346						6.6949						5.6279						5.01672
		3.45393						4.62847						4.39512						3.60534
POD	7	4.12812	0.674194	a		SOD	7	5.54773	0.919256	a		apx	7	4.53315	0.138032	b		cat	7	4.96101	1.35568	a
		4.80231						6.46698						4.67118						6.31669
		4.44364						5.86046						4.56159						4.86851
POD	8	4.518	0.074364	a		SOD	8	6.42915	0.56869	a		apx	8	4.69281	0.131215	b		cat	8	4.98481	0.116296	a
		4.59237						6.99784						4.82402						5.1011
														2.25355						1.91532
		2.57771						2.11997					9	2.36363	0.110081	c			9	2.03753	0.122211	c
POD	9	2.60945	0.0317453	b		SOD	9	2.63627	0.516306	b				2.47371						2.15975
		2.6412						3.15258						3.37348						2.62577
		5.15985						4.87929				apx	10	3.63817	0.26469	ab		cat	10	3.30252	0.676749	b
POD	10	5.18874	0.0288946	a		SOD	10	5.55489	0.675601	a				3.90287						3.97926
		5.21764						6.23049						3.38071						2.85849
		4.92928						4.90331				apx	11	3.6656	0.284892	a		cat	11	3.08766	0.229167	b
POD	11	5.37267	0.443389	a		SOD	11	5.82927	0.925954	a				3.95049						3.31683
		5.81606						6.75522						2.82274						4.61288
		4.12194						5.79562				apx	12	3.13769	0.314947	b		cat	12	4.67703	0.0641499	a
POD	12	5.13523	1.01329	a		SOD	12	6.19954	0.403919	a				3.45263						4.74118
		6.14853						6.60346

## Sheet: Sheet2
		0.950356						0.639632						0.84886						0.819276
POD	1	1	0.0496438	a		SOD	1	1	0.360368	b		apx	1	1	0.15114	b		cat	1	1	0.180724	ab
		1.04964						1.36037						1.15114						1.18072
		0.764839						1.21138						1.58058						1.11074
POD	2	1.01957	0.254727	a		SOD	2	1.40015	0.188771	ab		apx	2	1.69308	0.112496	a		cat	2	1.25576	0.145029	a
		1.27429						1.58892						1.80557						1.40079
		1.19089						1.37193						1.55203						0.756535
POD	3	1.23169	0.0408016	a		SOD	3	1.75835	0.386415	a		apx	3	1.58511	0.033082	a		cat	3	0.906849	0.150315	b
		1.27249						2.14477						1.61819						1.05716
		0.94777						1.05018						1.42449						1.17181
POD	4	1.05103	0.103259	a		SOD	4	1.30349	0.253315	ab		apx	4	1.49977	0.0752822	a		cat	4	1.19212	0.0203026	ab
		1.15429						1.55681						1.57505						1.21242
		2.57771						2.11997						2.65338						2.738
POD	5	2.60945	0.0317453	b		SOD	5	2.63627	0.516306	b		apx	5	3.0075	0.354121	c		cat	5	2.80765	0.069657	c
		2.6412						3.15258						3.36162						2.87731
		5.63574						5.34765						4.48113						4.13395
POD	6	5.94079	0.305046	a		SOD	6	5.73351	0.385857	a		apx	6	4.52257	0.0414325	b		cat	6	4.22405	0.0901007	ab
		6.24583						6.11936						4.564						4.31415
		5.6466						4.2952						5.68424						2.79218
POD	7	5.78099	0.134393	a		SOD	7	5.33881	1.04361	a		apx	7	5.81746	0.133223	a		cat	7	3.45323	0.661059	bc
		5.91538						6.38242						5.95068						4.11429
		5.5826						3.7761						5.467						3.89855
POD	8	5.72528	0.142682	a		SOD	8	4.80132	1.02522	a		apx	8	5.65526	0.188261	a		cat	8	4.28189	0.383338	a
		5.86796						5.82655						5.84352						4.66523
		2.16343						2.47139						3.33423						2.45052
POD	9	2.72431	0.560877	b		SOD	9	2.80019	0.328797	c		apx	9	3.48174	0.147507	c		cat	9	2.53399	0.0834622	b
		3.28518						3.12899						3.62925						2.61745
		6.22625						5.10577						5.51134						3.1866
POD	10	6.28408	0.0578303	a		SOD	10	5.35053	0.244762	b		apx	10	5.89391	0.382578	ab		cat	10	4.53502	1.34842	a
		6.34191						5.59529						6.27649						5.88344
		5.89727						5.69558						5.99597						5.06988
POD	11	6.08437	0.1871	a		SOD	11	6.46259	0.767017	ab		apx	11	6.2681	0.272122	a		cat	11	5.21233	0.142455	a
		6.27147						7.22961						6.54022						5.35479
		4.43311						6.04024						5.33049						4.67224
POD	12	6.09673	1.66363	a		SOD	12	7.8166	1.77636	a		apx	12	5.61754	0.287044	b		cat	12	5.08572	0.41348	a
		7.76036						9.59296						5.90458						5.4992
