# Supplementary material for: Overexpression of VvASMT1 from grapevine enhanced salt and osmotic stress tolerance in Nicotiana benthamiana
Source: PLoS One. 2022 Jun 16;17(6):e0269028. doi: 10.1371/journal.pone.0269028 (PMC9202941; doi:10.1371/journal.pone.0269028)
Supplement: S1 Data — (ZIP) [file pone.0269028.s002.zip › ╘¡╩╝╩2╛▌/├╚╖ó.xlsx]

## Sheet: Sheet2
4度	1	0.773458		44度	1	0.839292		甘露醇100nM	1	0.568238		NaCl	1	0.94852		GA3	1	0.93667		SA	1	0.875959		Me-JA	1	0.573232		ABA	1	0.932115		NAA	1	0.945557		不同组织	1	0.951552		6-BA	1	0.868838		ET	1	0.909944		H2O2	1
	1	1			1	1			1	1		200mM	1	1		500μM	1	1		2mM	1	1		100μM	1	1		100μM	1	1		20μM	1	1			1	1		20μM	1	1		5mM	1	1			1
	1	1.22654			1	1.16071			1	1.43176			1	1.05148			1	1.06333			1	1.12404			1	1.42677			1	1.06788			1	1.05444			1	1.04845			1	1.13116			1	1.09006			1
	2	1.88062			2	3.12549			2	1.32777			2	1.12694			2	0.397967			2	1.73535			2	0.60858			2	1.98533			2	1.23321			2	5.25552			2	1.19954			2	0.815283			2
	2	2.28315			2	3.404			2	1.56046			2	1.27653			2	0.406746			2	1.8494			2	0.744874			2	2.0293			2	1.38452			2	5.68779			2	1.3311			2	0.913434			2
	2	2.68568			2	3.68251			2	1.79315			2	1.42612			2	0.415525			2	1.96345			2	0.881168			2	2.07327			2	1.53583			2	6.12007			2	1.46267			2	1.01158			2
	3	0.894684			3	5.30023			3	2.28508			3	3.09139			3	1.5712			3	0.595978			3	2.20263			3	0.639398			3	3.04326			3	0.641729			3	0.699486			3	3.15029			3
	3	1.15052			3	5.35952			3	2.43585			3	3.21459			3	1.60175			3	0.674748			3	2.31071			3	0.875749			3	3.4276			3	0.676313			3	0.946346			3	3.29138			3
	3	1.40636			3	5.41881			3	2.58661			3	3.33779			3	1.6323			3	0.753517			3	2.41878			3	1.1121			3	3.81194			3	0.710897			3	1.19321			3	3.43247			3
	4	2.4748			4	0.509668			4	1.30316			4	1.38869			4	0.967484			4	0.649269			4	2.2997			4	1.02076			4	0.878161			4	0.558124			4	0.394009			4	0.825502			4
	4	3.48908			4	0.529841			4	1.61112			4	1.5168			4	1.00592			4	0.78627			4	2.46587			4	1.07432			4	0.920397			4	0.590977			4	0.512616			4	0.834089			4
	4	4.50335			4	0.550014			4	1.91909			4	1.64491			4	1.04436			4	0.923271			4	2.63204			4	1.12787			4	0.962633			4	0.623829			4	0.631224			4	0.842677			4
	5	0.599215			5	2.23235			5	0.578898			5	1.38845			5	1.46952			5	1.82006			5	1.85122			5	0.7058			5	1.4229			5	0.157204			5	0.02727			5	0.882277			5
	5	0.62916			5	2.33934			5	0.964618			5	1.46448			5	1.49941			5	1.8962			5	2.12627			5	0.714906			5	1.64821			5	0.166839			5	0.0976577			5	0.910008			5
	5	0.659105			5	2.44632			5	1.35034			5	1.54052			5	1.52931			5	1.97234			5	2.40132			5	0.724011			5	1.87352			5	0.176473			5	0.168046			5	0.937738			5
	6	6.36451			6	1.68924			6	0.923395			6	0.488875			6	0.898363			6	2.73846			6	1.31573			6	1.41763			6	1.35925							6	0.523004			6	0.524146			6
	6	6.9275			6	1.76762			6	1.15132			6	0.639257			6	1.00117			6	2.91741			6	1.67935			6	1.49874			6	1.82803							6	0.579139			6	0.637418			6
	6	7.4905			6	0.942966			6	1.37924			6	0.789639			6	1.10397			6	3.09637			6	2.04297			6	1.57986			6	2.29682							6	0.635273			6	0.750689			6
	7	4.74279			7	0.738546			7	0.381252			7	1.34026			7	0.553389			7	1.62302			7	1.1427			7	0.583553			7	1.26676							7	0.105191			7	0.480306			7
	7	4.83462			7	0.840756			7	0.560771			7	1.36179			7	0.58479			7	2.01903			7	1.29902			7	0.600671			7	1.36146							7	0.314333			7	0.506556			7
	7	4.92645			7	0.942966			7	0.74029			7	1.38332			7	0.616191			7	2.41504			7	1.45534			7	0.617789			7	1.45616							7	0.523475			7	0.532805			7
									8	1.18802			8	1.75491			8				8																												8
									8	1.39266			8	1.84191			8				8													Mannitol															8
									8	1.59729			8	1.92891			8				8														0	150	200											8	2.12586
																																		WT	2.23333	1.05	0.383333	0.11547	0.11547	0.132288	0.0288675		0.283333	0.144338	0.138996	0.427671
																																		OE1	3.16667	1.25	0.566667	0.057735	0.0984886	0.05	0.057735		0.8	0.1	0.7	0.9
																																		OE2	2.53333	1.43333	0.566667	0.0763763	0.057735	0.11547	0.057735		0.9	0.2	0.7	1.1
																																		OE3	2.67	1.25	0.783333	0.157162	0.0763763	0.132288	0.0763763		0.883333	0.0763763	0.806957	0.95971
																																		NaCl
																																			0	150	200
																																		WT	2.23333	0.7	0.283333	0.11547	0.157162	0.05	0.144338	1	0.138996
																																		OE1	3.16667	1.36667	0.8	0.057735	0.11547	0.057735	0.1	1	0.283333
																																		OE2	2.53333	1.12667	0.9	0.0763763	0.0984886	0.064291	0.2	1	0.427671
																																		OE3	2.67	1.18333	0.883333	0.157162	0.057735	0.0763763	0.0763763	2	0.7
																																				2.3	2.3	2.1	2.23333	0.0763763			2	0.8
																																				3.2	3.2	3.1	3.16667	0.057735			2	0.9
																																				2.45	2.55	2.6	2.53333	0.0763763			3	0.7
																																				2.85	2.56	2.6	2.67	0.157162			3	0.9
																																				1.2	1.2	1.4	1.26667	0.11547			3	1.1
																																				1.75	1.7	1.56	1.67	0.0984886			4	0.806957
																																				1.6	1.6	1.7	1.63333	0.057735			4	0.883333
																																				1.55	1.6	1.7	1.61667	0.0763763			4	0.95971
																																				1.15	0.9	1.1	1.05	0.132288
																																				1.3	1.2	1.25	1.25	0.05
																																				1.5	1.5	1.3	1.43333	0.11547
																																				1.15	1.2	1.4	1.25	0.132288
																																				0.4	0.4	0.35	0.383333	0.0288675
																																				0.6	0.6	0.5	0.566667	0.057735
																																				0.6	0.5	0.6	0.566667	0.057735
																																				0.8	0.85	0.7	0.783333	0.0763763
																																				0.7	0.65	0.75	0.7	0.05
																																				1.4	1.3	1.4	1.36667	0.057735
																																				1.1	1.2	1.08	1.12667	0.064291
																																				1.1	1.2	1.25	1.18333	0.0763763
																																				0.45	0.2	0.2	0.283333	0.144338
																																				0.8	0.9	0.7	0.8	0.1
																																				0.9	1.1	0.7	0.9	0.2
																																				0.8	0.95	0.9	0.883333	0.0763763
																																			Root	Leaf
																																		WT	0.14436	0.2359	0.011547	0.017735
																																		OE1	0.26673	0.4893	0.0132288	0.0376262
																																		OE2	0.33878	0.5457	0.0188675	0.0291005
																																		OE3	0.19468	0.4328	0.017735	0.0244338
[truncated: 1 more columns]

## Sheet: Sheet3
MS		1	2	3	4	5	6	7
	WT	0	0	33.3333	41.6667	66.6667	83.3333	100
	OE1	0	0	33.3333	50	70.8333	91.6667	100
	OE2	0	0	33.3333	45.8333	79.1667	91.6667	100
	OE3	0	0	37.5	50	79.1667	91.6667	100
		0	0	5	4	5	7	5		0.821429
		0	0	2	2	8	6	5
		0	0	3	6	4	5	3
		0	0	5	6	5	7	3
200mM甘露醇
200mM甘露醇
	MS		1	2	3	4	5	6	7
		WT	0	0	8.33333	16.6667	50	75.8333	81.7
		OE1	0	0	12.5	33	70.8333	83.3333	100
		OE2	0	0	12.5	33	62.5	87.5	100
		OE3	0	0	12.5	25	66.6667	79.1667	100
			0	0	3	4	5	7	7
			0	0	2	6	8	6	2
			0	0	3	6	4	5	3
			0	0	5	6	5	7	3
150mM	NaCl
			1	2	3	4	5	6	7
		WT	0	0	12.5	16.6667	58.3333	75	100
		OE1	0	0	16.6667	33.3333	79.1667	91.6667	100
		OE2	0	0	20.8333	37.5	83.3333	91.6667	100
		OE3	0	0	20.8333	41.6667	79.1667	91.6667	100
			0	0	2	5	7	5	2
			0	0	2	8	6	5	2
			0	0	3	4	5	3	3
			0	0	2	5	7	3	3
200mM	NaCl		1	2	3	4	5	6	7
		WT	0	0	0	8.78	12.5	16.6667	39.2857
		OE1	0	0	0	12	26.6667	33.3333	82.1429
		OE2	0	0	0	10	20.8333	37.5	71.4286
		OE3	0	0	0	10	20.8333	41.6667	67.8571
			0	0	0	2	5	7	5
			0	0	0	2	8	6	5
			0	0	0	3	4	5	3
			0	0	0	2	5	7	3
150mM	甘露醇		1	2	3	4	5	6	7
		WT	0	0	15.3333	26.6667	57	80.8333	96.3333
		OE1	0	0	21.8333	37.6333	75.8333	88.3333	100
		OE2	0	0	23.6667	38.5	78.6667	89.5	100
		OE3	0	0	22.3333	36.6667	76.6667	89.1667	100
			0	0	3	4	4	3	5
			0	0	2	5	6	4	3
			0	0	3	4	5	5	2
			0	0	5	6	4	7	3
